# Supplementary material for: Uncovering the Hidden Potential of Phytoene Production by the Fungus Blakeslea trispora
Source: Foods. 2024 Sep 11;13(18):2882. doi: 10.3390/foods13182882 (PMC11431410; doi:10.3390/foods13182882)
Supplement: Supplementary file 1 [file foods-13-02882-s001.zip]

Archive with 1 entries (1 files):
- foods-3153585-supplementary.pdf
